# Supplementary material for: Lower Dietary Intake of Plant Protein Is Associated with Genetic Risk of Diabetes-Related Traits in Urban Asian Indian Adults
Source: Nutrients. 2021 Aug 31;13(9):3064. doi: 10.3390/nu13093064 (PMC8466015; doi:10.3390/nu13093064)
Supplement: Supplementary file 1 [file nutrients-13-03064-s001.zip]

Archive with 1 entries (1 files):
- nutrients-1281838-supplementary.pdf
